# Supplementary material for: Improvement of On-Site Sensor for Simultaneous Determination of Phosphate, Silicic Acid, Nitrate plus Nitrite in Seawater
Source: Sensors (Basel). 2022 May 3;22(9):3479. doi: 10.3390/s22093479 (PMC9104159; doi:10.3390/s22093479)
Supplement: Supplementary file 1 [file sensors-22-03479-s001.zip]

Archive with 1 entries (1 files):
- sensors-1664971-supplementary.pdf
